# Supplementary material for: Design and Synthesis of New Acridone-Based Nitric Oxide Fluorescent Probe
Source: Molecules. 2021 Jul 17;26(14):4340. doi: 10.3390/molecules26144340 (PMC8307419; doi:10.3390/molecules26144340)
Supplement: Supplementary file 1 [file molecules-26-04340-s001.zip]

Archive with 1 entries (1 files):
- molecules-1281988 supplimentary (3).pdf
